# Supplementary material for: X-ray Diffraction and Piezoelectric Studies during Tensile Stress on Epoxy/SbSI Nanocomposite
Source: Sensors (Basel). 2022 May 20;22(10):3886. doi: 10.3390/s22103886 (PMC9145287; doi:10.3390/s22103886)
Supplement: Supplementary file 1 [file sensors-22-03886-s001.zip]

Archive with 1 entries (1 files):
- sensors-1734251-supplementary.pdf
